# Supplementary material for: The Impact of Potassium Dynamics on Cardiomyocyte Beating in Hemodialysis Treatment
Source: J Clin Med. 2024 Apr 15;13(8):2289. doi: 10.3390/jcm13082289 (PMC11051548; doi:10.3390/jcm13082289)
Supplement: Supplementary file 1 [file jcm-13-02289-s001.zip]

Archive with 2 entries (2 files):
- Supplementary Materials--- Figures.pdf
- Supplementary Materials--- Tables.pdf
